# Supplementary material for: Structure, Function, and Regulation of LytA: The N-Acetylmuramoyl-l-alanine Amidase Driving the “Suicidal Tendencies” of Streptococcus pneumoniae—A Review
Source: Microorganisms. 2025 Apr 5;13(4):827. doi: 10.3390/microorganisms13040827 (PMC12029793; doi:10.3390/microorganisms13040827)
Supplement: Supplementary file 1 [file microorganisms-13-00827-s001.zip]

Archive with 1 entries (1 files):
- microorganisms-3549316-supplementary.pdf
